# Supplementary material for: Insights into the Value of Lyso-Gb1 as a Predictive Biomarker in Treatment-Naïve Patients with Gaucher Disease Type 1 in the LYSO-PROOF Study
Source: Diagnostics (Basel). 2023 Aug 30;13(17):2812. doi: 10.3390/diagnostics13172812 (PMC10487050; doi:10.3390/diagnostics13172812)
Supplement: Supplementary file 1 [file diagnostics-13-02812-s001.zip]

Archive with 1 entries (1 files):
- diagnostics-2530284-supplementary.pdf
